# Supplementary material for: Shared autonomous HERV loci transcription identifies a unique circulating CD14+-xCR1+ mononuclear cell phenotype in a patient group with post-acute sequelae of COVID-19
Source: PLoS One. 2026 May 19;21(5):e0349350. doi: 10.1371/journal.pone.0349350 (PMC13186335; doi:10.1371/journal.pone.0349350)
Supplement: S1 Table — (XLSX) [file pone.0349350.s002.xlsx]

## Sheet: Sheet1
S1 Table: Azimuth annotation performance metrics for all analyzed samples, including cell counts, assignment rates, and mapping confidence scores.
(A)						(B)
Sample	Cells (n)	% Assigned (I2)	mapping.score Median	mapping.score IQR		Sample	Cells (n)	% Assigned (I2)	mapping.score Median	mapping.score IQR
PID102	4549	100	0.861	0.757 - 0.940		Non-COV1	12934	100	0.851	0.731 - 0.938
PID147	7750	100	0.828	0.723 - 0.914		Non-COV2	16938	100	0.8	0.674 - 0.893
PID161	7843	100	0.839	0.768 - 0.917		Non-COV3	14118	100	0.846	0.737 - 0.923
PID414	8431	100	0.845	0.760 - 0.923		Non-COV4	13018	100	0.824	0.730 - 0.906
PID546	8631	100	0.833	0.737 - 0.918		Non-COV5	12179	100	0.822	0.698 - 0.916
PID608	8823	100	0.822	0.714 - 0.911		Non-COV6	7571	100	0.91	0.834 - 0.961
PID709	7932	100	0.851	0.767 - 0.928		Non-COV7	13547	100	0.795	0.684 - 0.893
PID799	7837	100	0.856	0.780 - 0.927		Non-COV8	12346	100	0.865	0.782 - 0.934
PID804	8444	100	0.823	0.706 - 0.912		Non-COV9	13998	100	0.825	0.731 - 0.911
PID913	8743	100	0.824	0.711 - 0.916		Non-COV10	12919	100	0.826	0.722 - 0.917
PID927	10103	100	0.816	0.723 - 0.904		Non-COV11	11976	100	0.812	0.687 - 0.905
PID942	8507	100	0.828	0.690 - 0.921		Non-COV12	9975	100	0.825	0.703 - 0.925
C1	9880	100	0.904	0.833 - 0.953		C100	9313	100	0.88	0.784 - 0.951
C2	8471	100	0.916	0.848 - 0.961		C51	13227	100	0.859	0.781 - 0.924
C3	9170	100	0.894	0.820 - 0.949		C52	13697	100	0.811	0.718 - 0.892
C4	10897	100	0.773	0.660 - 0.892		PID 942	8507	100	0.888	0.792 - 0.50
C5	8519	100	0.905	0.827 - 0.955		PID 913	8743	100	0.867	0.775 - 0.940
C6	9990	100	0.891	0.814 - 0.951		PID 608	8823	100	0.857	0.756 - 0.935
PBMC-Frozen-rep1a	3862	100	0.828	0.430 - 0.961		PID 102	4549	100	0.899	0.826 - 0.956
PBMC-Frozen-rep1b	3865	100	0.838	0.413 - 0.926		PID 709	7932	100	0.907	0.818 - 0.956
PBMC-Frozen-rep2a	3957	100	0.881	0.618 - 0.965		PID 799	7837	100	0.888	0.816 - 0.941
PBMC-Frozen-rep2b	3956	100	0.881	0.606 - 0.965		PID 414	8431	100	0.886	0.806 - 0.947
MM3001 Ctrl	5246	100	0.847	0.700 - 0.942		PID 147	7750	100	0.862	0.749 - 0.950
MM3005 Ctrl	6489	100	0.763	0.578 - 0.913		PID 804	8444	100	0.883	0.791 - 0.946
MM3008 Ctrl	6369	100	0.785	0.592 - 0.926		PID 927	10103	100	0.849	0.733 - 0.934
MM3009 Ctrl	5121	100	0.812	0.641 - 0.962		PID 546	8631	100	0.854	0.756 - 0.939
MM3012-Ctrl	5364	100	0.811	0.648 - 0.933		PID 161	7843	100	0.844	0.750 - 0.927
MM3015 Ctrl	4302	100	0.811	0.639 - 0.936		Lung-TB-SP019H	9706	100	0.946	0.903 - 0.975
MM3016 Ctrl	5543	100	0.833	0.658 - 0.935		SP019L	5326	100	0.965	0.911 - 0.986
MM3020 Ctrl	1686	100	0.953	0.876 - 0.985		SP020L	2536	100	0.97	0.928 - 0.990
MM3038 Ctrl	6778	100	0.811	0.634 - 0.917		SP021H	8137	100	0.95	0.911 - 0.976
MM3040 Ctrl	5710	100	0.857	0.754 - 0.938		SP021L	5056	100	0.971	0.942 - 0.988
IVAR2	13934	100	0.845	0.734 - 0.929		SP023H	14616	100	0.926	0.855 - 0.972
IVAR4	5429	100	0.92	0.826 - 0.965		SP023L	16912	100	0.909	0.796 - 0.969
IVAR10	14457	100	0.708	0.545 - 0.858		SP024H	14181	100	0.821	0.647 - 0.939
S5-Normal1	6886	100	0.77	0.454 - 0.920		SP024L	5865	100	0.958	0.906 - 0.985
S13-Normal2	6593	100	0.828	0.611 - 0.935		SP025H	6181	100	0.95	0.898 - 0.981
S14-Normal3	17529	100	0.769	0.490 - 0.925		SP025L	4655	100	0.96	0.911 - 0.988
S19-Normal4	6376	100	0.786	0.470 - 0.913		COVID-MILD-BAL-polyA-C141	6118	100	0.872	0.718 - 0.963
22CBD6-00	15861	100	0.873	0.764 - 0.938		COVID-MILD-C142	9234	100	0.72	0.292 - 0.953
655A91-00	12393	100	0.783	0.759 - 0.941		COVID-MILD-C144	7450	100	0.418	0.285 - 0.681
77DA77-00	18246	100	0.837	0.416 - 0.927		COVID-SEVERE-C143	20047	100	0.806	0.616 - 0.932
52BA23-00	13909	100	0.878	0.803 - 0.936		COVID-SEVERE-C145	17751	100	0.801	0.666 - 0.915
94D44E-00	20439	100	0.803	0.474 - 0.911		COVID-SEVERE-C146	3884	100	0.944	0.882 - 0.977
						SEVERE-COVID-C148	3399	100	0.957	0.843 - 0.988
						SEVERE-COVID-C149	2697	100	0.959	0.919 - 0.985
						SEVERE-COVID-C152	6609	100	0.907	0.751 - 0.972
