# Supplementary material for: Shared autonomous HERV loci transcription identifies a unique circulating CD14+-xCR1+ mononuclear cell phenotype in a patient group with post-acute sequelae of COVID-19
Source: PLoS One. 2026 May 19;21(5):e0349350. doi: 10.1371/journal.pone.0349350 (PMC13186335; doi:10.1371/journal.pone.0349350)
Supplement: S3 Table — Rows represent HERV loci, and columns represent individual samples. Detection was defined as ≥9 usable windows and read depth ≥3. (XLSX) [file pone.0349350.s004.xlsx]

## Sheet: Sheet1
S3 Table: Presence (“+”) or absence (“–”) of HERV loci across CD14⁺ and CD16⁺ monocyte subsets in PASC samples. Rows represent HERV loci, and columns represent individual samples. Detection was defined as ≥9 usable windows and read depth ≥3.
	Number used in the Figure	CD14_PID942	CD14_PID913	CD14_PID608	CD14_PID102	CD14_PID709	CD14_PID799	CD14_PID414	CD14_PID147	CD14_PID804	CD14_PID927	CD14_PID546	CD14_PID161	CD16_PID942	CD16_PID913	CD16_PID608	CD16_PID102	CD16_PID709	CD16_PID799	CD16_PID414	CD16_PID147	CD16_PID804	CD16_PID927	CD16_PID546	CD16_PID161
11_14524557_14527625	F3-90	+	-	-	-	-	-	-	-	-	-	-	-	-	-	-	-	-	-	-	-	-	-	-	-
12_11462167_11468020	F3-91	+	-	-	-	-	-	-	-	-	-	-	-	-	-	-	-	-	-	-	-	-	-	-	-
16_30096934_30104154	F3-92	+	-	-	-	-	-	-	-	-	-	-	-	-	-	-	-	-	-	-	-	-	-	-	-
11_110396310_110409362	F3-87	-	+	-	-	-	-	-	-	-	-	-	-	-	-	-	-	-	-	-	-	-	-	-	-
13_20678764_20685230	F3-88	-	+	-	-	-	-	-	-	-	-	-	-	-	-	-	-	-	-	-	-	-	-	-	-
14_52164860_52172557	F3-89	-	+	-	-	-	-	-	-	-	-	-	-	-	-	-	-	-	-	-	-	-	-	-	-
1_65637767_65648036	F3-100	-	-	-	+	-	-	-	-	-	-	-	-	-	-	-	-	-	-	-	-	-	-	-	-
1_70366861_70372373	F3-101	-	-	-	+	-	-	-	-	-	-	-	-	-	-	-	-	-	-	-	-	-	-	-	-
19_56494761_56501703	F3-102	-	-	-	+	-	-	-	-	-	-	-	-	-	-	-	-	-	-	-	-	-	-	-	-
4_77392266_77400204	F3-103	-	-	-	+	-	-	-	-	-	-	-	-	-	-	-	-	-	-	-	-	-	-	-	-
7_12589988_12596310	F3-104	-	-	-	+	-	-	-	-	-	-	-	-	-	-	-	-	-	-	-	-	-	-	-	-
7_141751124_141756138	F3-62	-	+	-	+	-	-	-	-	-	-	-	-	-	-	-	-	-	-	-	-	-	-	-	-
4_8482382_8488709	F3-94	-	-	-	-	+	-	-	-	-	-	-	-	-	-	-	-	-	-	-	-	-	-	-	-
16_10419373_10424167	F3-97	-	-	-	-	+	-	-	-	-	-	-	-	-	-	-	-	-	-	-	-	-	-	-	-
7_99723171_99729894	F3-98	-	-	-	-	+	-	-	-	-	-	-	-	-	-	-	-	-	-	-	-	-	-	-	-
19_8379292_8386644	F3-99	-	-	-	-	+	-	-	-	-	-	-	-	-	-	-	-	-	-	-	-	-	-	-	-
5_175991929_176006067	F3-108	-	-	-	-	+	-	-	-	-	-	-	-	-	-	-	-	-	-	-	-	-	-	-	-
4_37545756_37552478	F3-109	-	-	-	-	+	-	-	-	-	-	-	-	-	-	-	-	-	-	-	-	-	-	-	-
10_90807287_90814529	F3-110	-	-	-	-	+	-	-	-	-	-	-	-	-	-	-	-	-	-	-	-	-	-	-	-
1_225791234_225801134	F3-111	-	-	-	-	+	-	-	-	-	-	-	-	-	-	-	-	-	-	-	-	-	-	-	-
12_50902474_50913367	F3-112	-	-	-	-	+	-	-	-	-	-	-	-	-	-	-	-	-	-	-	-	-	-	-	-
14_50544971_50554903	F3-113	-	-	-	-	+	-	-	-	-	-	-	-	-	-	-	-	-	-	-	-	-	-	-	-
2_202498631_202504187	F3-114	-	-	-	-	+	-	-	-	-	-	-	-	-	-	-	-	-	-	-	-	-	-	-	-
2_215922302_215930906	F3-115	-	-	-	-	+	-	-	-	-	-	-	-	-	-	-	-	-	-	-	-	-	-	-	-
4_101899963_101906852	F3-116	-	-	-	-	+	-	-	-	-	-	-	-	-	-	-	-	-	-	-	-	-	-	-	-
4_143177945_143180459	F3-117	-	-	-	-	+	-	-	-	-	-	-	-	-	-	-	-	-	-	-	-	-	-	-	-
4_176344476_176348812	F3-118	-	-	-	-	+	-	-	-	-	-	-	-	-	-	-	-	-	-	-	-	-	-	-	-
5_122616934_122624322	F3-119	-	-	-	-	+	-	-	-	-	-	-	-	-	-	-	-	-	-	-	-	-	-	-	-
5_32548454_32560424	F3-120	-	-	-	-	+	-	-	-	-	-	-	-	-	-	-	-	-	-	-	-	-	-	-	-
5_72926261_72936085	F3-121	-	-	-	-	+	-	-	-	-	-	-	-	-	-	-	-	-	-	-	-	-	-	-	-
5_88176769_88177883	F3-122	-	-	-	-	+	-	-	-	-	-	-	-	-	-	-	-	-	-	-	-	-	-	-	-
6_114010995_114018008	F3-123	-	-	-	-	+	-	-	-	-	-	-	-	-	-	-	-	-	-	-	-	-	-	-	-
8_72096359_72104776	F3-124	-	-	-	-	+	-	-	-	-	-	-	-	-	-	-	-	-	-	-	-	-	-	-	-
9_133076136_133085152	F3-125	-	-	-	-	+	-	-	-	-	-	-	-	-	-	-	-	-	-	-	-	-	-	-	-
X_40793645_40806487	F3-126	-	-	-	-	+	-	-	-	-	-	-	-	-	-	-	-	-	-	-	-	-	-	-	-
X_47866274_47875865	F3-127	-	-	-	-	+	-	-	-	-	-	-	-	-	-	-	-	-	-	-	-	-	-	-	-
X_71264575_71272620	F3-128	-	-	-	-	+	-	-	-	-	-	-	-	-	-	-	-	-	-	-	-	-	-	-	-
5_96164809_96172177	F3-63	+	-	-	-	+	-	-	-	-	-	-	-	-	-	-	-	-	-	-	-	-	-	-	-
6_29875649_29881048	F3-66	-	-	-	+	+	-	-	-	-	-	-	-	-	-	-	-	-	-	-	-	-	-	-	-
X_73527957_73536417	F3-67	-	-	-	+	+	-	-	-	-	-	-	-	-	-	-	-	-	-	-	-	-	-	-	-
6_38616528_38624444	F3-32	+	+	-	+	+	-	-	-	-	-	-	-	-	-	-	-	-	-	-	-	-	-	-	-
3_5691002_5699780	F3-80	-	-	-	-	-	+	-	-	-	-	-	-	-	-	-	-	-	-	-	-	-	-	-	-
7_108669275_108676761	F3-81	-	-	-	-	-	+	-	-	-	-	-	-	-	-	-	-	-	-	-	-	-	-	-	-
12_100633104_100648335	F3-59	+	-	-	-	-	+	-	-	-	-	-	-	-	-	-	-	-	-	-	-	-	-	-	-
7_152040018_152043289	F3-60	+	-	-	-	-	+	-	-	-	-	-	-	-	-	-	-	-	-	-	-	-	-	-	-
20_468632_472902	F3-43	+	-	-	-	+	+	-	-	-	-	-	-	-	-	-	-	-	-	-	-	-	-	-	-
6_14294642_14302844	F3-42	-	+	-	-	+	+	-	-	-	-	-	-	-	-	-	-	-	-	-	-	-	-	-	-
22_19936445_19938701	F3-105	-	-	-	-	-	-	-	+	-	-	-	-	-	-	-	-	-	-	-	-	-	-	-	-
6_80109511_80113639	F3-106	-	-	-	-	-	-	-	+	-	-	-	-	-	-	-	-	-	-	-	-	-	-	-	-
X_69697027_69703830	F3-107	-	-	-	-	-	-	-	+	-	-	-	-	-	-	-	-	-	-	-	-	-	-	-	-
4_191761_197074	F3-47	+	-	-	+	-	-	-	+	-	-	-	-	-	-	-	-	-	-	-	-	-	-	-	-
19_57513038_57518511	F3-69	-	-	-	-	+	-	-	+	-	-	-	-	-	-	-	-	-	-	-	-	-	-	-	-
4_99013444_99021899	F3-35	+	-	-	+	+	-	-	+	-	-	-	-	-	-	-	-	-	-	-	-	-	-	-	-
1_36330037_36337263	F3-25	+	-	-	+	+	+	-	+	-	-	-	-	-	-	-	-	-	-	-	-	-	-	-	-
16_72064268_72073376	F3-37	-	-	-	-	+	-	+	+	-	-	-	-	-	-	-	-	-	-	-	-	-	-	-	-
X_73801457_73809385	F3-129	-	-	-	-	-	-	-	-	+	-	-	-	-	-	-	-	-	-	-	-	-	-	-	-
12_104824073_104828664	F3-46	+	-	-	+	-	-	-	-	+	-	-	-	-	-	-	-	-	-	-	-	-	-	-	-
12_82368066_82374373	F3-45	-	+	-	-	+	-	-	-	+	-	-	-	-	-	-	-	-	-	-	-	-	-	-	-
11_61093577_61099813	F3-48	+	-	-	-	-	-	-	+	+	-	-	-	-	-	-	-	-	-	-	-	-	-	-	-
8_23416107_23422118	F3-93	-	-	-	-	-	-	-	-	-	+	-	-	-	-	-	-	-	-	-	-	-	-	-	-
6_88662250_88670881	F3-95	-	-	-	-	-	-	-	-	-	+	-	-	-	-	-	-	-	-	-	-	-	-	-	-
4_106110153_106115653	F3-96	-	-	-	-	-	-	-	-	-	+	-	-	-	-	-	-	-	-	-	-	-	-	-	-
11_108200409_108203433	F3-130	-	-	-	-	-	-	-	-	-	+	-	-	-	-	-	-	-	-	-	-	-	-	-	-
1_173376647_173386043	F3-131	-	-	-	-	-	-	-	-	-	+	-	-	-	-	-	-	-	-	-	-	-	-	-	-
12_54942537_54948366	F3-132	-	-	-	-	-	-	-	-	-	+	-	-	-	-	-	-	-	-	-	-	-	-	-	-
21_38224030_38229830	F3-133	-	-	-	-	-	-	-	-	-	+	-	-	-	-	-	-	-	-	-	-	-	-	-	-
6_114997808_115004280	F3-134	-	-	-	-	-	-	-	-	-	+	-	-	-	-	-	-	-	-	-	-	-	-	-	-
7_21500900_21508350	F3-135	-	-	-	-	-	-	-	-	-	+	-	-	-	-	-	-	-	-	-	-	-	-	-	-
X_37465408_37473413	F3-136	-	-	-	-	-	-	-	-	-	+	-	-	-	-	-	-	-	-	-	-	-	-	-	-
3_185014728_185019517	F3-64	+	-	-	-	-	-	-	-	-	+	-	-	-	-	-	-	-	-	-	-	-	-	-	-
2_148253644_148259882	F3-40	+	-	+	-	-	-	-	-	-	+	-	-	-	-	-	-	-	-	-	-	-	-	-	-
16_31763216_31769515	F3-71	-	-	-	-	+	-	-	-	-	+	-	-	-	-	-	-	-	-	-	-	-	-	-	-
19_51396763_51402961	F3-72	-	-	-	-	+	-	-	-	-	+	-	-	-	-	-	-	-	-	-	-	-	-	-	-
2_222433748_222441169	F3-73	-	-	-	-	+	-	-	-	-	+	-	-	-	-	-	-	-	-	-	-	-	-	-	-
1_227589717_227596629	F3-49	+	-	-	-	+	-	-	-	-	+	-	-	-	-	-	-	-	-	-	-	-	-	-	-
1_227618385_227631143	F3-33	+	+	-	-	+	-	-	-	-	+	-	-	-	-	-	-	-	-	-	-	-	-	-	-
19_12022767_12025931	F3-24	+	+	-	-	+	+	-	-	-	+	-	-	-	-	-	-	-	-	-	-	-	-	-	-
1_221965964_221971618	F3-68	-	-	-	-	-	-	-	+	-	+	-	-	-	-	-	-	-	-	-	-	-	-	-	-
7_65403284_65422188	F3-34	-	+	-	-	+	-	-	+	-	+	-	-	-	-	-	-	-	-	-	-	-	-	-	-
2_98752840_98762005	F3-27	+	+	-	-	+	-	-	+	-	+	-	-	-	-	-	-	-	-	-	-	-	-	-	-
8_8127798_8133981	F3-29	+	-	-	-	-	+	-	+	-	+	-	-	-	-	-	-	-	-	-	-	-	-	-	-
1_205890690_205905299	F3-70	-	-	-	-	-	-	-	-	+	+	-	-	-	-	-	-	-	-	-	-	-	-	-	-
1_221947780_221958635	F3-9	+	+	+	+	+	+	+	+	+	+	-	-	-	-	-	-	-	-	-	-	-	-	-	-
5_172397492_172401609	F3-39	+	-	-	-	+	-	-	-	-	-	+	-	-	-	-	-	-	-	-	-	-	-	-	-
16_30541068_30546762	F3-56	-	-	-	-	-	-	-	+	-	-	+	-	-	-	-	-	-	-	-	-	-	-	-	-
19_47047397_47055397	F3-57	-	-	-	-	-	-	-	+	-	-	+	-	-	-	-	-	-	-	-	-	-	-	-	-
3_179055106_179062330	F3-23	+	+	-	-	+	-	-	+	-	-	+	-	-	-	-	-	-	-	-	-	-	-	-	-
8_131820834_131826284	F3-15	+	+	+	+	+	-	-	-	+	-	+	-	-	-	-	-	-	-	-	-	-	-	-	-
6_158296636_158303484	F3-19	+	+	-	-	+	+	-	-	+	-	+	-	-	-	-	-	-	-	-	-	-	-	-	-
1_160690783_160700016	F3-18	+	+	-	-	+	+	-	-	-	+	+	-	-	-	-	-	-	-	-	-	-	-	-	-
14_61114582_61121488	F3-14	+	+	-	+	+	-	-	+	+	+	+	-	-	-	-	-	-	-	-	-	-	-	-	-
1_160716921_160725930	F3-82	-	-	-	-	-	-	-	-	-	-	-	+	-	-	-	-	-	-	-	-	-	-	-	-
1_74740172_74745417	F3-83	-	-	-	-	-	-	-	-	-	-	-	+	-	-	-	-	-	-	-	-	-	-	-	-
3_149752187_149761298	F3-84	-	-	-	-	-	-	-	-	-	-	-	+	-	-	-	-	-	-	-	-	-	-	-	-
6_166891078_166898253	F3-85	-	-	-	-	-	-	-	-	-	-	-	+	-	-	-	-	-	-	-	-	-	-	-	-
X_65130174_65134926	F3-86	-	-	-	-	-	-	-	-	-	-	-	+	-	-	-	-	-	-	-	-	-	-	-	-
9_112391940_112399397	F3-58	-	-	-	-	-	+	-	-	-	-	-	+	-	-	-	-	-	-	-	-	-	-	-	-
X_108139440_108148433	F3-41	-	-	-	+	-	+	-	-	-	-	-	+	-	-	-	-	-	-	-	-	-	-	-	-
5_154878589_154886115	F3-44	-	-	-	-	+	-	-	+	-	-	-	+	-	-	-	-	-	-	-	-	-	-	-	-
13_102669279_102672426	F3-31	+	-	-	-	+	-	-	+	-	-	-	+	-	-	-	-	-	-	-	-	-	-	-	-
1_9086799_9096029	F3-30	-	+	-	-	+	-	-	+	-	-	-	+	-	-	-	-	-	-	-	-	-	-	-	-
16_8833026_8836478	F3-61	-	-	-	-	-	-	-	-	-	+	-	+	-	-	-	-	-	-	-	-	-	-	-	-
7_143105116_143110504	F3-20	+	+	+	-	-	-	-	+	-	+	-	+	-	-	-	-	-	-	-	-	-	-	-	-
4_39539258_39544115	F3-26	+	-	-	-	+	-	-	+	-	+	-	+	-	-	-	-	-	-	-	-	-	-	-	-
1_167317843_167323390	F3-16	+	-	+	+	+	-	-	+	-	+	-	+	-	-	-	-	-	-	-	-	-	-	-	-
12_100159472_100166196	F3-17	-	+	-	-	+	-	+	-	+	+	-	+	-	-	-	-	-	-	-	-	-	-	-	-
X_64842538_64850853	F3-38	-	-	-	-	-	+	-	-	-	-	+	+	-	-	-	-	-	-	-	-	-	-	-	-
X_37451927_37461065	F3-13	+	+	-	+	+	+	-	-	+	+	+	+	-	-	-	-	-	-	-	-	-	-	-	-
2_112039344_112044989	F3-10	+	+	-	+	+	+	-	+	+	+	+	+	-	-	-	-	-	-	-	-	-	-	-	-
11_75039915_75047153	F3-11	+	+	-	+	+	+	-	+	+	+	+	+	-	-	-	-	-	-	-	-	-	-	-	-
1_160687620_160690643	F3-8	+	+	+	+	+	+	-	+	+	+	+	+	-	-	-	-	-	-	-	-	-	-	-	-
7_35696137_35697017	F3-12	+	-	-	-	+	+	+	+	+	+	+	+	-	-	-	-	-	-	-	-	-	-	-	-
3_46046256_46054342	F3-6	+	+	-	+	+	+	+	+	+	+	+	+	-	-	-	-	-	-	-	-	-	-	-	-
8_131740744_131747161	F3-7	+	+	-	+	+	+	+	+	+	+	+	+	-	-	-	-	-	-	-	-	-	-	-	-
1_178141216_178143059	F3-3	+	+	+	+	+	+	+	+	+	+	+	+	-	-	-	-	-	-	-	-	-	-	-	-
13_86757452_86765921	F3-137	-	-	-	-	-	-	-	-	-	-	-	-	-	+	-	-	-	-	-	-	-	-	-	-
1_143764839_143778331	F3-138	-	-	-	-	-	-	-	-	-	-	-	-	-	-	-	-	+	-	-	-	-	-	-	-
16_30859668_30865380	F3-139	-	-	-	-	-	-	-	-	-	-	-	-	-	-	-	-	+	-	-	-	-	-	-	-
16_2660501_2669985	F3-140	-	-	-	-	-	-	-	-	-	-	-	-	-	-	-	-	+	-	-	-	-	-	-	-
15_49831192_49843599	F3-141	-	-	-	-	-	-	-	-	-	-	-	-	-	-	-	-	+	-	-	-	-	-	-	-
1_183613209_183622443	F3-142	-	-	-	-	-	-	-	-	-	-	-	-	-	-	-	-	+	-	-	-	-	-	-	-
19_52649615_52653116	F3-143	-	-	-	-	-	-	-	-	-	-	-	-	-	-	-	-	+	-	-	-	-	-	-	-
2_203960013_203967570	F3-144	-	-	-	-	-	-	-	-	-	-	-	-	-	-	-	-	+	-	-	-	-	-	-	-
8_144858914_144868670	F3-145	-	-	-	-	-	-	-	-	-	-	-	-	-	-	-	-	+	-	-	-	-	-	-	-
10_26988116_26999252	F3-146	-	-	-	-	-	-	-	-	-	-	-	-	-	-	-	-	+	-	-	-	-	-	-	-
16_21629613_21637525	F3-147	-	-	-	-	-	-	-	-	-	-	-	-	-	-	-	-	+	-	-	-	-	-	-	-
12_10360360_10370314	F3-148	-	-	-	-	-	-	-	-	-	-	-	-	-	-	-	-	+	-	-	-	-	-	-	-
4_139442391_139449817	F3-149	-	-	-	-	-	-	-	-	-	-	-	-	-	-	-	-	+	-	-	-	-	-	-	-
6_57069286_57080996	F3-150	-	-	-	-	-	-	-	-	-	-	-	-	-	-	-	-	+	-	-	-	-	-	-	-
8_20157535_20165620	F3-151	-	-	-	-	-	-	-	-	-	-	-	-	-	-	-	-	+	-	-	-	-	-	-	-
11_62368489_62383091	F3-152	-	-	-	-	-	-	-	-	-	-	-	-	-	-	-	-	+	-	-	-	-	-	-	-
12_111816237_111825646	F3-153	-	-	-	-	-	-	-	-	-	-	-	-	-	-	-	-	+	-	-	-	-	-	-	-
19_18577414_18587893	F3-154	-	-	-	-	-	-	-	-	-	-	-	-	-	-	-	-	+	-	-	-	-	-	-	-
2_152701398_152709042	F3-155	-	-	-	-	-	-	-	-	-	-	-	-	-	-	-	-	+	-	-	-	-	-	-	-
7_152027504_152035945	F3-156	-	-	-	-	-	-	-	-	-	-	-	-	-	-	-	-	+	-	-	-	-	-	-	-
8_144871550_144877827	F3-157	-	-	-	-	-	-	-	-	-	-	-	-	-	-	-	-	+	-	-	-	-	-	-	-
3_101692113_101701253	F3-158	-	-	-	-	-	-	-	-	-	-	-	-	-	-	-	-	+	-	-	-	-	-	-	-
9_35019245_35025461	F3-159	-	-	-	-	-	-	-	-	-	-	-	-	-	-	-	-	+	-	-	-	-	-	-	-
11_77856367_77862982	F3-160	-	-	-	-	-	-	-	-	-	-	-	-	-	-	-	-	+	-	-	-	-	-	-	-
20_24919441_24933027	F3-161	-	-	-	-	-	-	-	-	-	-	-	-	-	-	-	-	+	-	-	-	-	-	-	-
3_48722937_48730005	F3-162	-	-	-	-	-	-	-	-	-	-	-	-	-	-	-	-	+	-	-	-	-	-	-	-
19_52408080_52414733	F3-65	-	-	-	+	-	-	-	-	-	-	-	-	-	-	-	-	+	-	-	-	-	-	-	-
4_82473316_82483151	F3-21	+	-	-	-	+	+	-	+	+	-	-	-	-	-	-	-	+	-	-	-	-	-	-	-
9_35003407_35011008	F3-50	-	-	-	-	+	-	-	-	-	+	-	-	-	-	-	-	+	-	-	-	-	-	-	-
11_70209637_70220000	F3-22	-	+	-	-	+	-	+	-	-	+	-	-	-	-	-	-	+	-	-	-	-	-	-	-
5_118948083_118952819	F3-4	+	+	+	+	+	-	+	+	+	+	+	+	-	-	-	-	+	-	-	-	-	-	-	-
6_111130927_111141848	F3-5	+	+	-	+	+	+	+	+	+	+	+	+	-	-	-	-	+	-	-	-	-	-	-	-
12_88173234_88183818	F3-2	+	+	+	+	+	+	+	+	+	+	+	+	-	-	-	-	+	-	-	-	-	-	-	-
4_67450492_67463204	F3-163	-	-	-	-	-	-	-	-	-	-	-	-	-	-	-	-	-	-	+	-	-	-	-	-
8_145055668_145066696	F3-164	-	-	-	-	-	-	-	-	-	-	-	-	-	-	-	-	-	-	+	-	-	-	-	-
6_24667710_24680423	F3-51	-	-	-	-	-	-	-	-	-	-	-	-	-	+	-	-	+	-	+	-	-	-	-	-
14_92041754_92049863	F3-76	-	-	-	-	-	-	-	-	-	-	-	-	-	-	-	-	+	-	-	+	-	-	-	-
5_147715836_147734078	F3-1	+	+	+	+	+	+	+	+	+	+	+	+	-	-	-	-	+	-	-	-	+	-	-	-
1_158947554_158959388	F3-52	-	-	-	-	-	-	-	-	-	-	-	-	-	-	-	-	+	-	+	-	+	-	-	-
14_52280716_52286570	F3-55	-	-	-	-	-	-	-	-	-	-	-	-	-	-	-	-	+	-	-	+	+	-	-	-
19_36323747_36332422	F3-165	-	-	-	-	-	-	-	-	-	-	-	-	-	-	-	-	-	-	-	-	-	+	-	-
5_59301789_59315633	F3-166	-	-	-	-	-	-	-	-	-	-	-	-	-	-	-	-	-	-	-	-	-	+	-	-
12_110403278_110411068	F3-78	-	-	-	-	-	-	-	-	-	-	-	-	-	-	-	-	+	-	-	-	-	+	-	-
1_25588007_25604799	F3-79	-	-	-	-	-	-	-	-	-	-	-	-	-	-	-	-	+	-	-	-	-	+	-	-
11_4454468_4464776	F3-74	-	-	-	-	-	-	-	-	-	-	-	-	-	-	-	-	+	-	-	-	-	-	+	-
11_17370179_17379293	F3-54	-	-	-	-	-	-	-	-	-	-	-	-	-	-	-	-	+	-	+	-	-	-	+	-
6_16455876_16464625	F3-28	-	-	-	-	-	-	-	-	-	-	-	-	-	+	-	-	+	-	+	-	+	-	+	-
2_6838341_6846883	F3-36	-	-	-	-	-	-	-	-	-	-	-	-	-	+	-	-	+	-	-	-	-	+	+	-
3_46387405_46393402	F3-167	-	-	-	-	-	-	-	-	-	-	-	-	-	-	-	-	-	-	-	-	-	-	-	+
4_71031762_71037274	F3-75	-	-	-	-	-	-	-	-	-	-	-	-	-	-	-	-	+	-	-	-	-	-	-	+
17_80399793_80408186	F3-77	-	-	-	-	-	-	-	-	-	-	-	-	-	-	-	-	+	-	-	-	-	-	-	+
X_74121598_74130555	F3-53	-	-	-	-	-	-	-	-	-	-	-	-	-	-	-	-	+	-	-	-	-	-	+	+
