# Supplementary material for: Shared autonomous HERV loci transcription identifies a unique circulating CD14+-xCR1+ mononuclear cell phenotype in a patient group with post-acute sequelae of COVID-19
Source: PLoS One. 2026 May 19;21(5):e0349350. doi: 10.1371/journal.pone.0349350 (PMC13186335; doi:10.1371/journal.pone.0349350)
Supplement: S4 Table — Values indicate the number of patients (out of 12 PASC individuals) with detectable signals for each locus in each cell type. (XLSX) [file pone.0349350.s005.xlsx]

## Sheet: Sheet1
S4 Table: Number of PASC patients with detected HERV loci across PBMC cell types, including monocytes (CD14⁺, CD16⁺) and lymphoid populations (B, CD4⁺ T, CD8⁺ T, NK, and dendritic cells). Values indicate the number of patients (out of 12 PASC individuals) with detectable signals for each locus in each cell type.
	PBMC - PASC samples
	CD14	CD16	B	CD4	CD8	NK	DC
12_88173234_88183818	12	1	0	0	0	0	0
1_178141216_178143059	12	0	0	0	0	0	0
6_111130927_111141848	11	1	0	0	0	0	0
3_46046256_46054342	11	0	0	0	0	0	0
