# Supplementary material for: Shared autonomous HERV loci transcription identifies a unique circulating CD14+-xCR1+ mononuclear cell phenotype in a patient group with post-acute sequelae of COVID-19
Source: PLoS One. 2026 May 19;21(5):e0349350. doi: 10.1371/journal.pone.0349350 (PMC13186335; doi:10.1371/journal.pone.0349350)
Supplement: S6 Table — Values are shown for individual samples, with averages provided for each group. The presence (“+”) or absence (“–”) of the HERV locus Chr3:46,046,256–46,054,342 is indicated. Detection was defined as ≥9 usable windows and read depth ≥3. (XLSX) [file pone.0349350.s007.xlsx]

## Sheet: Sheet1
S6 Table: Window counts and sequence depth for XCR1 across PBMC and lung macrophage samples. Values are shown for individual samples, with averages provided for each group. The presence (“+”) or absence (“–”) of the HERV locus Chr3:46046256–46054342 is indicated. Detection was defined as ≥9 usable windows and read depth ≥3.
XCR1 (68,837 bp)		Non-COV1	Non-COV2	Non-COV3	Non-COV4	Non-COV5	Non-COV7	Non-COV8	Non-COV9	Non-COV10	Non-COV11	Non-COV12	C100	C51	C52	Average		Lung-TB-SP019H	SP019L	SP020L	SP021H	SP021L	SP023H	SP023L	SP024H	SP024L	SP025H	SP025L	Average		BAL-polyA-C141	C142	C143	C144	C145	C146	C148	C149	C152	Average
XCR1 - Lung Macrophage	windows	7	6	4	5	5	5	6	5	5	5	45	16	69	19	14.4286		5	13	0	2	16	2	6	61	11	0	5	11		126	82	533	50	802	226	208	327	308	295.778
	depth	2.73	4.92	3.31	9.35	3.28	5.3	3.8	4.45	2.48	6.16	3.01	4.73	7.08	7.17	4.84071		2.69	5.51	0	2.39	3.23	2.21	2.4	5.92	2.67	2.21	4.54	3.07		7.83	5.61	14.29	6.81	27.59	13.77	10.27	15.29	10.5	12.44
3_46046256_46054342		-	-	-	-	-	-	-	-	-	-	-	-	-	-			-	-	-	-	-	-	-	-	-	-	-			-	-	+	-	+	-	+	+	+
XCR1 (68,837 bp)		C1	C2	C3	C4	C5	C6	PBMC-Frozen-rep1a	PBMC-Frozen-rep1b	PBMC-Frozen-rep2a	PBMC-Frozen-rep2b	MM3001 Ctrl	MM3005 Ctrl	MM3008 Ctrl	MM3009 Ctrl	MM3012-Ctrl	MM3015 Ctrl	MM3016 Ctrl	MM3020 Ctrl	MM3038 Ctrl	MM3040 Ctrl	IVAR2	IVAR4	IVAR10	S5-Normal1	S13-Normal2	S14-Normal3	S19-Normal4	22CBD6-00	655A91-00	77DA77-00	52BA23-00	94D44E-00		PID 942	PID 913	PID 608	PID 102	PID 709	PID 799	PID 414	PID 147	PID 804	PID 927	PID 546	PID 161	Average
XCR1 - PBMC	windows	1	3	2	0	0	0	4	3	4	3	2	4	0	2	0	1	0	0	1	3	8	5	20	3	3	4	4	0	0	0	0	0		1071	1047	196	623	546	913	508	835	631	1116	853	948	773.917
	depth	2.44	2.18	2.13	1.25	2.07	1.7	2.32	2.72	3.66	4	1.84	2.73	1.11	1.85	1.33	1.77	1.58	1.27	2.26	1.7	2.43	4.56	2.99	4.51	4.28	4.08	4.82	1.42	1.68	1.37	1.29	2.11		24.11	21.63	4.76	11.21	10.7	18.77	9.52	17.95	11.01	23.63	15.18	19.02	15.6242
3_46046256_46054342		-	-	-	-	-	-	-	-	-	-	-	-	-	-	-	-	-	-	-	-	-	-	-	-	-	-	-	-	-	-	-	-		+	+	-	+	+	+	+	+	+	+	+	+
